# Supplementary material for: Invasion-related circular RNA circFNDC3B inhibits bladder cancer progression through the miR-1178-3p/G3BP2/SRC/FAK axis
Source: Mol Cancer. 2018 Nov 20;17:161. doi: 10.1186/s12943-018-0908-8 (PMC6245936; doi:10.1186/s12943-018-0908-8)
Supplement: Supplementary file 3 — The potential miRNAs targeted with circFNDC3B were predicted by CircInteractome. (XLSX 15 kb) [file 12943_2018_908_MOESM3_ESM.xlsx]

## Sheet: Sheet1
TargetScan miRNA predictions
CircRNA	CircRNA (Top) - miRNA (Bottom) pairing	Site Type	CircRNA Start	CircRNA End	3' pairing	local AU	position	TA	SPS	context+ score	context+ score percentile
Mirbase ID
hsa_circ_0006156 (5' ... 3')	CCCACACAAUAUAUGGUGAGCAA	8mer-1a	236	243	0.003	-0.01	-0.055	0	-0.068	-0.377	99
	|||||||
hsa-miR-1178 (3' ... 5')	GAUCCCUUCUUGUCACUCGUU
hsa_circ_0006156 (5' ... 3')	AAUUAAGAAAACAGAGCGACGAG	7mer-1a	480	486	0.015	0.025	-0.046	-0.149	-0.068	-0.297	64
	||||||
hsa-miR-1181 (3' ... 5')	GCCGAGCCCACCGCCGCUGCC
hsa_circ_0006156 (5' ... 3')	AGUGGUGGAAGUGGCGGAGGCGG	7mer-m8	439	445	-0.016	0.101	-0.05	-0.042	-0.101	-0.228	86
	||| |||||||
hsa-miR-1281 (3' ... 5')	CCCUCUCCU-CCUCCGCU
hsa_circ_0006156 (5' ... 3')	GAAGCAGCCCAAAGUCGAAUGAU	7mer-m8	506	512	0.021	-0.025	-0.06	-0.004	0.031	-0.157	98
	|||||||
hsa-miR-1298 (3' ... 5')	AUGUAGACCUGUCGGCUUACUU
hsa_circ_0006156 (5' ... 3')	UCGAUCGCCAGAACCGCCUCAAC	7mer-m8	350	356	0.003	0.074	-0.038	0.001	-0.034	-0.114	85
	|||||||
hsa-miR-1304 (3' ... 5')	GUGUAGAGUGACAUCGGAGUUU
hsa_circ_0006156 (5' ... 3')	UCAGUUUUUUCCCCAGCAUCAUC	7mer-m8	210	216	0.003	0.012	-0.032	-0.017	0.009	-0.145	91
	|||||||
hsa-miR-1322 (3' ... 5')	GUCGUAGUCGUCGUAGUAG
hsa_circ_0006156 (5' ... 3')	CAGUACAGCAAGCCU--CCGCACAA	8mer-1a	307	314	-0.039	0.005	-0.06	-0.128	-0.112	-0.581	99
	|||| |||||||
hsa-miR-147b (3' ... 5')	AUCGUCUUCGUAAAGGCGUGUG
hsa_circ_0006156 (5' ... 3')	CGGCUUACUACCCACCUGUUACC	7mer-m8	167	173	0.021	0.082	-0.038	0	0.027	-0.028	75
	|||||||
hsa-miR-194 (3' ... 5')	AGGUGUACCUCAACGACAAUGU
hsa_circ_0006156 (5' ... 3')	AGUACAGCAAGCCUCCGCACAAA	7mer-1a	308	314	0.001	0.005	-0.027	-0.072	-0.046	-0.213	84
	||||||
hsa-miR-210 (3' ... 5')	AGUCGGCGACAGUGUGCGUGUC
hsa_circ_0006156 (5' ... 3')	GUCACACCCCAGUCUCCUGAGUG	7mer-m8	52	58	-0.016	0.022	-0.054	0.003	-0.033	-0.198	95
	||| |||||||
hsa-miR-510 (3' ... 5')	CACUAACGGUGAGAGGACUCAU
hsa_circ_0006156 (5' ... 3')	GCAGCUGCACAACAGUAUACAAU	7mer-1a	398	404	0.004	0.015	-0.037	0.004	0.059	-0.029	86
	||||||
hsa-miR-568 (3' ... 5')	CACACAUAUGUAAAUAUGUA
hsa_circ_0006156 (5' ... 3')	ACAAUAUAUGGUGAGCAAGAAAU	7mer-1a	241	247	-0.002	-0.023	-0.024	0.017	0.042	-0.064	85
	||||||
hsa-miR-578 (3' ... 5')	UGUUAGGAUCUCGUGUUCUUC
hsa_circ_0006156 (5' ... 3')	GAAAUUAUACCAUUU--UAUGGAAU	7mer-m8	259	265	-0.016	-0.059	-0.025	0.023	0.043	-0.154	96
	||| |||||||
hsa-miR-587 (3' ... 5')	CACUGAGUAGUGGAUACCUUU
hsa_circ_0006156 (5' ... 3')	UACCCCUCAGCCAUGUCUCCAAC	7mer-1a	88	94	-0.002	0.038	-0.04	0.006	-0.034	-0.106	84
	||||||
hsa-miR-1270 (3' ... 5')	UGUGUCGAGAAGGUAUAGAGGUC
hsa_circ_0006156 (5' ... 3')	UACCCCUCAGCCAUGUCUCCAAC	7mer-1a	88	94	0.001	0.038	-0.04	0.006	-0.034	-0.103	83
	||||||
hsa-miR-620 (3' ... 5')	UAAAGAUAUAGAUAGAGGUA
hsa_circ_0006156 (5' ... 3')	GUCUCCUGAGUGUUAUCCCCCAA	7mer-1a	63	69	0.001	0.019	-0.043	0.021	-0.118	-0.194	91
	||||||
hsa-miR-625 (3' ... 5')	CCUGAUAUCUUGAAAGGGGGA
hsa_circ_0006156 (5' ... 3')	CCAGCAUCAUCUUCCCCACACAA	7mer-1a	222	228	0.004	-0.012	-0.026	0.002	-0.05	-0.156	87
	||||||
hsa-miR-644 (3' ... 5')	CGAGAUUCUUUCGGUGUGA
hsa_circ_0006156 (5' ... 3')	GACCAGUACAGCAAGCCUCCGCA	8mer-1a	304	311	0.003	0.036	-0.06	-0.07	-0.172	-0.51	98
	|||||||
hsa-miR-658 (3' ... 5')	UGGUUGCCUGGAUGAAGGGAGGCGG
hsa_circ_0006156 (5' ... 3')	CACCUGUUACCGGACCUGGAGAU	7mer-1a	179	185	-0.002	0.019	-0.031	0.031	-0.048	-0.105	79
	||||||
hsa-miR-766 (3' ... 5')	CGACUCCGACACCCCGACCUCA
hsa_circ_0006156 (5' ... 3')	AUAGUACUGGAGUCCGCCGGGUG	7mer-m8	26	32	0.003	0.085	-0.058	-0.07	-0.114	-0.274	86
	|||||||
hsa-miR-941 (3' ... 5')	CGUGUACACGUGUGUCGGCCCAC
hsa_circ_0006156 (5' ... 3')	CAACCUACAUCACCCGAGAAGAC	7mer-1a	284	290	0.001	0.037	-0.024	0.023	0	-0.037	70
	||||||
hsa-miR-942 (3' ... 5')	GUGUACCGGUUUUGUCUCUUCU
