# Supplementary material for: Invasion-related circular RNA circFNDC3B inhibits bladder cancer progression through the miR-1178-3p/G3BP2/SRC/FAK axis
Source: Mol Cancer. 2018 Nov 20;17:161. doi: 10.1186/s12943-018-0908-8 (PMC6245936; doi:10.1186/s12943-018-0908-8)
Supplement: Supplementary file 4 — The differentially changed genes were screened in both T24 and UM-UC-3 cells treated with circFNDC3B siRNA1 and siRNA2. (XLSX 19 kb) [file 12943_2018_908_MOESM4_ESM.xlsx]

## Sheet: Samples_DiffExpresion.cluster
GeneID	GeneName	Locus	T24NC	T24s1	T24s2	U3NC	U3s1	U3s2
ENSG00000233757	AC092835.2	2:95207534-95259774	0	-1.161	-0.2288	-0.3221	-0.5533	-0.5099
ENSG00000171700	RGS19	20:64073180-64079988	1.1732	1.5764	1.3133	0.6257	1.3257	1.1559
ENSG00000114439	BBX	3:107522935-107811324	0.9303	0.9683	1.229	1.4348	1.1819	1.4116
ENSG00000150722	PPP1R1C	2:181954240-182131398	0	-0.1543	-0.2268	0	0	-0.9966
ENSG00000102524	TNFSF13B	13:108251239-108308484	0	-0.4541	-0.5852	-1.2425	-0.6117	-0.9953
ENSG00000166897	ELFN2	22:37339582-37427470	0.5354	1.0375	0.7683	-0.8181	-0.2283	-0.4052
ENSG00000128918	ALDH1A2	15:57953423-58569843	0	-0.193	0	-1.2081	0	-0.5853
ENSG00000074527	NTN4	12:95551581-95791152	0.2252	1.0154	0.5656	-1.1239	-0.0788	-0.6647
ENSG00000258592	RP11-108M12.3	14:56813182-57152177	0	-0.3689	-0.5128	-0.9201	-0.4488	0
ENSG00000165806	CASP7	10:113679161-113730907	0.5601	1.0678	1.0598	0.5053	1.0794	0.8831
ENSG00000266714	MYO15B	17:75588057-75626501	-1.3948	-0.1731	-1.1985	-1.8108	-1.0956	-1.228
ENSG00000142459	EVI5L	19:7830232-7864976	-0.0595	0.4945	-0.15	0.1807	0.8079	0.4216
ENSG00000237476	XXbac-B135H6.15	22:20957091-20964679	0	-0.4029	-0.4248	0	0	0
ENSG00000110092	CCND1	11:69641086-69675416	2.5308	1.9505	2.1968	2.3386	1.7199	2.0577
ENSG00000274818	RP1-292L20.3	14:70906656-70907111	-0.308	0	0	0	-0.6981	0
ENSG00000166197	NOLC1	10:102152175-102163871	1.3339	1.634	1.8271	1.3555	1.6853	1.8538
ENSG00000185963	BICD2	9:92711362-92764812	0.7351	1.2637	1.1275	0.4852	1.1979	1.0628
ENSG00000261773	WI2-89031B12.1	X:154517839-154518631	-0.2246	0	0	0	0	0
ENSG00000133805	AMPD3	11:10308312-10507579	0.9821	0.4697	0.5807	0.4259	-0.099	0.1339
ENSG00000056558	TRAF1	9:120902392-120929173	1.2328	0.7933	0.6161	0.9632	0.6492	0.4379
ENSG00000233117	LINC00702	10:4201140-4243912	0	-0.2716	-0.006	0.3557	0.482	0.4729
ENSG00000179195	ZNF664	12:123762187-124316024	1.0149	1.3589	1.5081	1.0114	1.5704	1.6968
ENSG00000271737	CTB-113I20.2	5:134005146-134005562	0	-0.2298	-0.4157	-0.3982	-0.1538	-0.1149
ENSG00000138757	G3BP2	4:75642781-75724525	1.3279	1.6684	1.8204	1.1019	1.472	1.5561
ENSG00000112378	PERP	6:138088504-138107511	1.3759	1.8212	1.708	1.0032	1.6664	1.5857
ENSG00000180758	GPR157	1:9100304-9129170	0.2093	0.1657	0.0924	0.3825	0.2591	0.1466
ENSG00000167460	TPM4	19:16067020-16103005	1.9018	2.4035	2.2919	1.9429	2.6326	2.4883
ENSG00000089597	GANAB	11:62624825-62646726	1.807	2.1091	2.1349	1.6473	2.1943	2.2426
ENSG00000236581	STARD13-AS	13:33103134-33350630	-0.5623	0	0	-0.3762	-0.7106	-0.697
ENSG00000268945	CTD-2192J16.26	19:12682692-12687279	-0.1829	0	0	-0.6319	-0.3009	-0.4196
ENSG00000178081	ULK4P3	15:30103719-30131757	-0.2414	-0.2018	-0.1448	-0.3201	-0.4508	-0.4703
ENSG00000145391	SETD7	4:139495940-139606699	0.6295	1.1601	1.1748	0.5959	1.1695	1.0709
ENSG00000267327	CTD-2008L17.1	18:55881687-56191262	0	0	0	0	-0.3832	-0.3141
ENSG00000100216	TOMM22	22:38681947-38685421	1.4295	1.6491	1.6916	1.167	1.6305	1.6905
ENSG00000148468	FAM171A1	10:15211642-15371062	0.2043	0.4173	0.3033	0.5943	1.0818	1.0104
ENSG00000213846	AC098614.2	3:27632975-27635427	0.2173	0.6712	0.3857	0.2374	0.9431	0.7311
ENSG00000162614	NEXN	1:77881347-77943895	0.3169	0.7009	0.5193	0.7235	1.1812	1.0947
ENSG00000152518	ZFP36L2	2:43222401-43226609	0.9201	0.8101	0.8806	1.2205	0.8665	1.0431
ENSG00000023445	BIRC3	11:102317449-102339403	1.7975	1.5719	1.7356	2.1782	1.5666	1.6961
ENSG00000143367	TUFT1	1:151540304-151583583	0.3114	0.7468	0.5693	0.4782	0.9967	0.978
ENSG00000225125	RANP4	X:136807222-136807877	0	0	-1.0601	0	-0.6508	-0.226
ENSG00000114631	PODXL2	3:127629180-127672809	-1.2013	-1.6146	-1.3234	0.989	1.5115	1.4771
ENSG00000189144	ZNF573	19:37735832-37817300	-0.4649	-0.205	0.0222	0.1508	0.2113	0.3186
ENSG00000183632	TP53TG3	16:32673527-32678831	0	0	0	-0.7844	-0.2142	-0.2561
ENSG00000171307	ZDHHC16	10:97446130-97457370	1.23	1.5149	1.3806	0.9484	1.5325	1.4551
ENSG00000086289	EPDR1	7:37683795-38025695	0	0	0	0.6419	1.311	1.0118
ENSG00000131409	LRRC4B	19:50516891-50568045	-1.6766	0	-1.7139	-0.1757	0.5189	0.3362
ENSG00000273399	RP11-408A13.3	9:14586765-14587326	-0.8076	0	0	-0.2994	0	0
ENSG00000101255	TRIB3	20:362834-397559	1.5025	1.8404	1.5582	0.8438	1.3609	1.279
ENSG00000184897	H1FX	3:129314770-129326225	1.7967	1.5031	1.5184	1.6012	1.1908	1.452
ENSG00000146232	NFKBIE	6:44258165-44265788	1.6337	1.4033	1.0392	1.1386	0.777	0.7075
ENSG00000113552	GNPDA1	5:141991748-142013041	1.5939	1.7065	1.6799	1.3766	1.8405	1.7125
ENSG00000040731	CDH10	5:24487099-24644978	0	-1.6483	0	-0.0594	0.7289	0.181
ENSG00000255966	RP5-940J5.3	12:6532289-6533498	-1.0984	0	-0.7842	0	-0.3119	-0.2035
ENSG00000117318	ID3	1:23557917-23559794	0.8269	1.0543	0.7747	1.7796	2.2402	2.086
ENSG00000167123	CERCAM	9:128411750-128437351	1.1607	1.4848	0.9897	0.6258	1.218	0.8903
ENSG00000266605	LONRF2P1	18:14450215-14450883	0	0	0	0	-0.2737	-0.5986
ENSG00000187867	PALM3	19:14053364-14059159	-0.0523	0.0483	-0.3495	-0.3216	0.5809	0.3294
ENSG00000272398	CD24	6:106969830-106975627	-0.5852	-0.4476	-0.3587	0.433	1.3317	0.7866
ENSG00000175267	VWA3A	16:22092537-22156966	0	0	0	-0.5207	0	0
ENSG00000050438	SLC4A8	12:51351246-51515763	-0.2711	-1.0984	-1.3676	0.4333	-0.3609	-0.0525
ENSG00000057019	DCBLD2	3:98714329-98901689	2.0727	2.3566	2.3317	0.524	1.112	0.8364
ENSG00000111252	SH2B3	12:111405947-111451623	1.5874	1.5032	1.4204	1.5652	1.3612	1.2925
ENSG00000082641	NFE2L1	17:48048328-48061487	1.6166	1.9287	1.7102	1.1411	1.5275	1.4722
ENSG00000012232	EXTL3	8:28600468-28755599	0.7973	1.0161	0.8512	0.6999	1.1675	1.1615
ENSG00000129250	KIF1C	17:4997947-5028401	1.1776	1.7787	1.4502	0.8339	1.6386	1.4726
ENSG00000143537	ADAM15	1:155033823-155062775	1.3707	1.5507	1.3821	1.1108	1.6555	1.6177
ENSG00000105058	FAM32A	19:16185379-16192046	1.3842	1.6803	1.6454	1.1952	1.6299	1.6099
ENSG00000100298	APOBEC3H	22:39097223-39104067	0	0	0	-0.5456	0	0
ENSG00000117899	MESDC2	15:80779342-80989878	0.9326	1.1889	1.2006	0.5123	1.0275	1.0327
ENSG00000152332	UHMK1	1:162497250-162529629	1.401	1.0861	1.5054	1.7815	1.0791	1.4823
ENSG00000110422	HIPK3	11:33256671-33357023	1.0346	0.5263	1.0001	1.224	0.6225	0.9157
ENSG00000276997	RP11-378J18.9	1:222477251-222504622	0.024	0.0624	-0.0225	-0.0802	-0.6031	-0.2309
ENSG00000130513	GDF15	19:18374730-18389176	2.3042	1.8194	1.8071	-0.4941	0	0
ENSG00000253434	RP11-1101K5.1	8:111376638-111542973	0	0	0	0	-0.7245	-0.7293
ENSG00000104964	AES	19:3052909-3063107	2.1437	2.441	2.2044	1.7226	2.1835	2.0611
ENSG00000169105	CHST14	15:40470997-40474571	0.8799	1.1544	0.9582	0.1592	0.7501	0.6779
ENSG00000124762	CDKN1A	6:36676459-36687339	2.2954	1.8965	1.9125	2.0044	1.6585	1.5114
ENSG00000108828	VAT1	17:43014604-43025123	1.9857	2.3073	1.9983	1.3523	1.9113	1.7466
ENSG00000248698	LINC01085	4:14111967-14143592	-1.5499	-0.9663	-1.2034	0	-0.1836	-0.3518
ENSG00000037241	RPL26L1	5:172954785-172969771	1.5591	1.7706	1.804	1.1288	1.5246	1.6073
ENSG00000227308	AC009502.4	2:219685380-219737937	-0.6969	0	0	0	-0.5569	-0.3483
ENSG00000165091	TMC1	9:72521800-72836351	0	-1.2271	0	-0.3103	0	0
ENSG00000172216	CEBPB	20:50184597-50192689	2.2633	2.0232	1.9139	1.7485	1.2824	1.3512
ENSG00000279921	AC017081.1	2:206355738-206356119	0	0	-1.0772	-0.0037	0	0
ENSG00000131016	AKAP12	6:151239998-151358557	1.7706	1.9303	1.9123	1.0706	1.5286	1.3146
ENSG00000122861	PLAU	10:73909176-73922777	2.6925	2.4867	2.3879	2.7668	2.4464	2.3405
ENSG00000227617	CERS6-AS1	2:168455861-168913371	0.6877	0.6258	0.944	0.4699	0.3101	0.5253
ENSG00000270091	RP11-78O7.2	17:19896589-19897287	-1.1673	-0.4646	-1.0552	-0.349	0	0
ENSG00000158864	NDUFS2	1:161184307-161214395	1.3791	1.7016	1.6822	1.4349	1.7099	1.737
ENSG00000230024	RP11-95P13.1	1:219435151-219442642	0	0	0	0	-0.156	-0.6881
ENSG00000213983	AP1G2	14:23511759-23578800	0.4828	0.595	0.3542	-1.1874	0.1261	-0.9676
ENSG00000150990	DHX37	12:124946824-124989122	0.9267	1.116	1.0414	0.6793	1.0146	1.1425
ENSG00000272663	RP11-191L17.1	2:48440042-48440597	-1.1295	0	-1.0593	0	-0.5159	-0.413
ENSG00000250829	RP11-11N5.1	4:186890968-186892366	0	0	-0.6964	0	-0.2064	-0.7205
ENSG00000184428	TOP1MT	8:143304383-143359979	0.9953	1.2191	1.0765	1.0223	1.5581	1.4319
ENSG00000110047	EHD1	11:64851641-64888296	2.0786	1.8705	1.6787	1.5376	1.2716	1.278
ENSG00000137166	FOXP4	6:41494852-41602384	0.7116	1.1137	0.836	0.1812	0.7911	0.7365
ENSG00000071564	TCF3	19:1609289-1652605	1.4857	1.7557	1.5407	1.0172	1.5776	1.53
ENSG00000152284	TCF7L1	2:85133409-85310388	-0.2184	0.1903	-0.273	0.1237	0.7208	0.6525
ENSG00000100711	ZFYVE21	14:103715729-103733668	1.377	1.6068	1.3011	0.8144	1.5344	1.2497
ENSG00000169926	KLF13	15:31326854-31435665	0.7972	0.9663	0.7801	0.4089	0.9721	0.8249
ENSG00000149256	TENM4	11:78652830-79440948	-1.3497	0	0	-0.0695	0.053	0.3936
ENSG00000182504	CEP97	3:101723924-101770562	0.3855	0.1973	0.4979	1.0642	0.5542	0.6959
ENSG00000153395	LPCAT1	5:1456479-1523977	1.3195	1.4841	1.433	1.0246	1.5023	1.4189
ENSG00000196182	STK40	1:36339623-36385896	1.2668	1.4212	1.1794	1.0361	1.522	1.5001
ENSG00000100906	NFKBIA	14:35401510-35404749	2.0305	1.6821	1.6646	1.8072	1.4261	1.5294
ENSG00000249992	TMEM158	3:45224465-45226278	0.8713	0.8249	0.4777	1.6665	1.589	1.2677
ENSG00000169429	CXCL8	4:73740505-73743716	2.4439	2.2095	2.2348	1.5176	1.1051	1.0534
ENSG00000141959	PFKL	21:44300050-44327376	1.5295	1.6537	1.4539	1.2201	1.6356	1.5347
ENSG00000123131	PRDX4	X:23664261-23686399	1.8997	2.0435	2.0401	1.6675	2.0567	2.1254
ENSG00000258082	RP11-443B7.3	1:234979646-234980804	-1.2538	-0.9343	-1.1793	0	-0.5461	-0.4608
ENSG00000108861	DUSP3	17:43766120-43778988	1.5867	1.8206	1.7532	1.0836	1.5112	1.5033
ENSG00000085117	CD82	11:44564426-44620363	1.7286	1.4724	1.2436	1.8197	1.2608	1.102
ENSG00000100985	MMP9	20:46008907-46060152	-1.079	0	-1.639	1.0628	0.3011	0.0654
ENSG00000120549	KIAA1217	10:23694745-24547848	0	-1.7909	-1.6586	0.2624	0.9461	0.7789
